# Supplementary material for: The mineralization characteristics of organic carbon and particle composition analysis in reconstructed soil with different proportions of soft rock and sand
Source: PeerJ. 2019 Sep 16;7:e7707. doi: 10.7717/peerj.7707 (PMC6752185; doi:10.7717/peerj.7707)
Supplement: Data S2 — CK: the volume ratio of soft rock to sand is 0:1; C1: the volume ratio of soft rock to sand is 1:5; C2: the volume ratio of soft rock to sand is 1:2; C3: the volume ratio of soft rock to sand is 1:1. Ct for amount of organic carbon cumulative mineralization, C0 for amount of potential mineralizable organic carbon, k for constant of organic carbon mineralization rate, T1∕2 for half turnover period, C0/SOC for ratio of potential mineralizable organic carbon to total organic carbon in compound soil. Values followed by different letters in the same column mean significant difference at 0.05 level between treatments, ** indicates a extremely significant level of 1%. [file peerj-07-7707-s002.xlsx]

## Sheet: Sheet1
	Treatment	Mean
C0
	CK	257.44
	C1	526.05
	C2	484.61
	C3	936.95
K		9 years
	CK	0.1671
	C1	0.0824
	C2	0.0697
	C3	0.0622
R2		9 years
	CK	0.9748
	C1	0.9643
	C2	0.9947
	C3	0.9983
T1/2		9 years
	CK	4.1481
	C1	8.41198
	C2	9.94472
	C3	11.1438
C0/SOC (%)		9 years
	CK	12.7755
	C1	12.4171
	C2	13.6088
	C3	21.2533
Treatment	Ct (mg kg-1)	C0 (mg kg-1)	k (d-1)	T1/2	C0/SOC (%)	R2
CK	274.44 c	257.44 c	0.1671 a	4.15 b	12.78 b	0.9748**
C1	517.03 b	526.05 b	0.0824 b	8.41 a	12.42 b	0.9643**
C2	437.22 b	484.61 b	0.0697 b	9.94 a	13.61 b	0.9947**
C3	803.88 a	936.95 a	0.0622 b	11.14 a	21.25 a	0.9983**
C0 for amount of potential mineralizable SOC, k for constant of mineralization rate of SOC, T1/2 for half turnover period, C0/SOC for ratio of potential mineralizable organic carbon to total organic carbon in soil. Values followed by different letters in the same column mean significant difference at 0.05 level between treatments, ** indicates a extremely significant level of 1%.
