# Supplementary material for: The mineralization characteristics of organic carbon and particle composition analysis in reconstructed soil with different proportions of soft rock and sand
Source: PeerJ. 2019 Sep 16;7:e7707. doi: 10.7717/peerj.7707 (PMC6752185; doi:10.7717/peerj.7707)
Supplement: Data S4 — Different letters above the bars mean significant difference (at 0.05 level) between treatments. CK: the volume ratio of soft rock to sand is 0:1; C1: the volume ratio of soft rock to sand is 1:5; C2: the volume ratio of soft rock to sand is 1:2; C3: the volume ratio of soft rock to sand is 1:1. [file peerj-07-7707-s004.xlsx]

## Sheet: Sheet1
	Treatment	Repeat 1	Repeat 2	Repeat 3	Mean	Standard deviation	5% significant
	CK	2.15318	1.85091	2.04128	2.0151	0.0882	b
	C1	4.763	4.9607	2.98567	4.2365	0.628	a
	C2	4.30579	3.33244	3.04475	3.561	0.3815	a
	C3	4.31481	4.53024	4.38039	4.4085	0.0638	a
		Treatment	Mean	Standard deviation
		CK	2.0151	0.0882
		C1	4.2365	0.628
		C2	3.561	0.3815
		C3	4.4085	0.0638
