# Supplementary material for: The mineralization characteristics of organic carbon and particle composition analysis in reconstructed soil with different proportions of soft rock and sand
Source: PeerJ. 2019 Sep 16;7:e7707. doi: 10.7717/peerj.7707 (PMC6752185; doi:10.7717/peerj.7707)
Supplement: Data S7 — CK: the volume ratio of soft rock to sand is 0:1; C1: the volume ratio of soft rock to sand is 1:5; C2: the volume ratio of soft rock to sand is 1:2; C3: the volume ratio of soft rock to sand is 1:1. Different letters above the bars mean significant difference (at 0.05 level) between treatments. [file peerj-07-7707-s007.xlsx]

## Sheet: Sheet1
	Treatment	Mean
Soil organic carbon g/kg	CK	2.0151
	C1	4.2365
	C2	3.561
	C3	4.4085
	Treatment	Mean
Cumulative mineralization mg/kg	CK	274.438
	C1	517.03
	C2	437.225
	C3	803.883
	Treatment	Mean
Cumulative mineralization rate （%）	CK	13.6191
	C1	12.2042
	C2	12.2781
	C3	18.2348
